# Supplementary material for: Terbium (lithium zinc) distannide, TbLi1–xZnxSn2 (x = 0.2)
Source: Acta Crystallogr Sect E Struct Rep Online. 2012 Jan 21;68(Pt 2):i16. doi: 10.1107/S1600536812002103 (PMC3274839; doi:10.1107/S1600536812002103)
Supplement: Supplementary file 1 [file e-68-00i16-sup1.cif]

##############################################################################
#                                                                            #
# This CIF contains the data in a paper accepted for publication in          #
# Acta Crystallographica Section E. It conforms to the requirements of       #
# Notes for Authors for Acta Crystallographica Section E, and has been       #
# peer reviewed under the auspices of the IUCr Commission on Journals.       #
#                                                                            #
# Full details of the Crystallographic Information File format               #
# are given in the paper "The Crystallographic Information File (CIF):       #
# a New Standard Archive File for Crystallography" by S. R. Hall, F. H.      #
# Allen and I. D. Brown [Acta Cryst. (1991), A47, 655-685].                  #
#                                                                            #
# The current version of the core CIF dictionary is obtainable from          #
# ftp://ftp.iucr.org/pub/cif_core.dic.                                       #
#                                                                            #
# Software is freely available for graphical display of the structure(s)     #
# in this CIF. For information consult the CIF software page                 #
# http://www.iucr.org/resources/cif/software.                                #
#                                                                            #
# This file may be used for bona fide research purposes within the           #
# scientific community so long as proper attribution is given to the journal # 
# article from which it was obtained.                                        #
#                                                                            #
##############################################################################
data_I
_audit_creation_method     SHELXL-97
_chemical_name_systematic     'terbium (lithium zinc) distannide'
_chemical_name_common     ?
_chemical_formula_moiety     'Li0.8 Sn2 Tb Zn0.2'
_chemical_formula_sum     'Li0.8 Sn2 Tb Zn0.2'
_chemical_formula_iupac     'Tb Li0.8 Zn0.2 Sn2'
_chemical_formula_weight     414.85
_chemical_melting_point     ?
_symmetry_cell_setting     orthorhombic
_symmetry_space_group_name_H-M     'C m c m'
_symmetry_space_group_name_Hall     '-C 2c 2'
loop_
    _symmetry_equiv_pos_as_xyz
    'x, y, z'
    '-x, -y, z+1/2'
    '-x, y, -z+1/2'
    'x, -y, -z'
    'x+1/2, y+1/2, z'
    '-x+1/2, -y+1/2, z+1/2'
    '-x+1/2, y+1/2, -z+1/2'
    'x+1/2, -y+1/2, -z'
    '-x, -y, -z'
    'x, y, -z-1/2'
    'x, -y, z-1/2'
    '-x, y, z'
    '-x+1/2, -y+1/2, -z'
    'x+1/2, y+1/2, -z-1/2'
    'x+1/2, -y+1/2, z-1/2'
    '-x+1/2, y+1/2, z'
_cell_length_a     4.4495(7)
_cell_length_b     17.699(3)
_cell_length_c     4.3978(7)
_cell_angle_alpha     90.00
_cell_angle_beta     90.00
_cell_angle_gamma     90.00
_cell_volume     346.33(9)
_cell_formula_units_Z     4
_cell_measurement_reflns_used     261
_cell_measurement_theta_min     4.61
_cell_measurement_theta_max     27.95
_cell_measurement_temperature     293(2)
_exptl_crystal_description     'prism'
_exptl_crystal_colour     'metallic dark grey'
_exptl_crystal_size_max     0.08
_exptl_crystal_size_mid     0.04
_exptl_crystal_size_min     0.02
_exptl_crystal_density_diffrn     7.956
_exptl_crystal_density_meas     ?
_exptl_crystal_density_method     'not measured'
_exptl_crystal_F_000     693.6
_exptl_absorpt_coefficient_mu     35.552
_exptl_absorpt_correction_type     analytical
_exptl_absorpt_process_details     '(CrysAlis RED; Oxford Diffraction, 2008)'
_exptl_absorpt_correction_T_min     0.344
_exptl_absorpt_correction_T_max     0.658
_exptl_special_details     ?
_diffrn_ambient_temperature     293(2)
_diffrn_radiation_type     MoK\a
_diffrn_radiation_wavelength     0.71073
_diffrn_radiation_source     'fine-focus sealed tube'
_diffrn_radiation_monochromator     graphite
_diffrn_measurement_device_type     'Oxford Diffraction Xcalibur3 CCD'
_diffrn_measurement_method     '\w scans'
_diffrn_detector_area_resol_mean     0
_diffrn_reflns_number     1198
_diffrn_reflns_av_R_equivalents     0.0408
_diffrn_reflns_av_sigmaI/netI     0.0314
_diffrn_reflns_theta_min     4.61
_diffrn_reflns_theta_max     27.95
_diffrn_reflns_theta_full     27.95
_diffrn_measured_fraction_theta_max     0.996
_diffrn_measured_fraction_theta_full     0.996
_diffrn_reflns_limit_h_min     -5
_diffrn_reflns_limit_h_max     5
_diffrn_reflns_limit_k_min     -17
_diffrn_reflns_limit_k_max     23
_diffrn_reflns_limit_l_min     -5
_diffrn_reflns_limit_l_max     5
_diffrn_standards_number     0
_diffrn_standards_interval_count     0
_diffrn_standards_interval_time     0
_diffrn_standards_decay_%     0
_refine_special_details
;
Refinement of <i>F</i>^2^ against ALL reflections. The weighted <i>R</i>-factor
<i>wR</i> and goodness of fit <i>S</i> are based on <i>F</i>^2^, conventional
<i>R</i>-factors <i>R</i> are based on <i>F</i>, with <i>F</i> set to zero for
negative <i>F</i>^2^. The threshold expression of <i>F</i>^2^ >
\s(<i>F</i>^2^) is used only for calculating <i>R</i>-factors(gt) <i>etc</i>.
and is not relevant to the choice of reflections for refinement.
<i>R</i>-factors based on <i>F</i>^2^ are statistically about twice as large
as those based on <i>F</i>, and <i>R</i>- factors based on ALL data will be
even larger.
;
_reflns_number_total     261
_reflns_number_gt     190
_reflns_threshold_expression     I>2sigma(I)
_refine_ls_structure_factor_coef     Fsqd
_refine_ls_matrix_type     full
_refine_ls_R_factor_all     0.0460
_refine_ls_R_factor_gt     0.0270
_refine_ls_wR_factor_gt     0.0544
_refine_ls_wR_factor_ref     0.0664
_refine_ls_goodness_of_fit_ref     1.189
_refine_ls_restrained_S_all     1.189
_refine_ls_number_reflns     261
_refine_ls_number_parameters     20
_refine_ls_number_restraints     0
_refine_ls_weighting_scheme     calc
_refine_ls_weighting_details
         'calc w=1/[\s^2^(Fo^2^)+(0.0272P)^2^+2.6711P] where P=(Fo^2^+2Fc^2^)/3'
_atom_sites_solution_primary     direct
_atom_sites_solution_secondary     difmap
_refine_ls_shift/su_max     0.000
_refine_ls_shift/su_mean     0.000
_refine_diff_density_max     2.145
_refine_diff_density_min     -2.644
_refine_ls_extinction_method     'SHELXL97 (Sheldrick, 2008)'
_refine_ls_extinction_coef     0.0039(4)
_refine_ls_extinction_expression
                                  'Fc^*^=kFc[1+0.001xFc^2^\l^3^/sin(2\q)]^-1/4^'
loop_
    _atom_type_symbol
    _atom_type_description
    _atom_type_scat_dispersion_real
    _atom_type_scat_dispersion_imag
    _atom_type_scat_source
    'Tb' 'Tb' -0.1723 4.1537
                         'International Tables Vol C Tables 4.2.6.8 and 6.1.1.4'
    'Sn' 'Sn' -0.6537 1.4246
                         'International Tables Vol C Tables 4.2.6.8 and 6.1.1.4'
    'Zn' 'Zn' 0.2839 1.4301
                         'International Tables Vol C Tables 4.2.6.8 and 6.1.1.4'
    'Li' 'Li' -0.0003 0.0001
                         'International Tables Vol C Tables 4.2.6.8 and 6.1.1.4'
_computing_data_collection     'CrysAlis CCD (Oxford Diffraction, 2008)'
_computing_cell_refinement     'CrysAlis CCD (Oxford Diffraction, 2008)'
_computing_data_reduction     'CrysAlis RED (Oxford Diffraction, 2008)'
_computing_structure_solution     'SHELXS97 (Sheldrick, 2008)'
_computing_structure_refinement     'SHELXL97 (Sheldrick, 2008)'
_computing_molecular_graphics     'DIAMOND (Brandenburg, 2006)'
_computing_publication_material     'SHELXL97 (Sheldrick, 2008)'
loop_
    _atom_site_type_symbol
    _atom_site_label
    _atom_site_fract_x
    _atom_site_fract_y
    _atom_site_fract_z
    _atom_site_U_iso_or_equiv
    _atom_site_adp_type
    _atom_site_calc_flag
    _atom_site_refinement_flags
    _atom_site_occupancy
    _atom_site_symmetry_multiplicity
    _atom_site_disorder_assembly
    _atom_site_disorder_group
    Tb Tb1 0.0000 0.39911(5) 0.2500 0.0156(4) Uani d S 1 4 . .
    Sn Sn1 0.0000 0.06101(10) 0.2500 0.0296(6) Uani d S 1 4 . .
    Sn Sn2 0.0000 0.75076(8) 0.2500 0.0274(6) Uani d S 1 4 . .
    Zn Zn 0.0000 0.1960(5) 0.2500 0.022(3) Uani d SP 0.198(11) 4 . .
    Li Li 0.0000 0.1960(5) 0.2500 0.022(3) Uani d SP 0.80 4 . .
loop_
    _atom_site_aniso_label
    _atom_site_aniso_U_11
    _atom_site_aniso_U_22
    _atom_site_aniso_U_33
    _atom_site_aniso_U_12
    _atom_site_aniso_U_13
    _atom_site_aniso_U_23
    Tb1 0.0152(5) 0.0167(5) 0.0149(6) 0.000 0.000 0.000
    Sn1 0.0132(8) 0.0638(16) 0.0119(9) 0.000 0.000 0.000
    Sn2 0.0180(8) 0.0423(14) 0.0220(10) 0.000 0.000 0.000
    Zn 0.019(5) 0.024(5) 0.022(6) 0.000 0.000 0.000
    Li 0.019(5) 0.024(5) 0.022(6) 0.000 0.000 0.000
_geom_special_details
;
All e.s.d.'s (except the e.s.d. in the dihedral angle between two l.s. planes)
are estimated using the full covariance matrix. The cell e.s.d.'s are taken
into account individually in the estimation of e.s.d.'s in distances, angles
and torsion angles; correlations between e.s.d.'s in cell parameters are only
used when they are defined by crystal symmetry. An approximate (isotropic)
treatment of cell e.s.d.'s is used for estimating e.s.d.'s involving l.s.
planes.
;
loop_
    _geom_bond_atom_site_label_1
    _geom_bond_atom_site_label_2
    _geom_bond_site_symmetry_2
    _geom_bond_distance
    _geom_bond_publ_flag
    Tb1 Sn1 13_556 3.2067(6) ?
    Tb1 Sn1 13_455 3.2067(6) ?
    Tb1 Sn1 13_456 3.2067(6) ?
    Tb1 Sn1 13 3.2067(6) ?
    Tb1 Sn2 5_445 3.4414(13) ?
    Tb1 Sn2 5_545 3.4414(13) ?
    Tb1 Sn2 9_565 3.4454(14) ?
    Tb1 Sn2 9_566 3.4454(14) ?
    Tb1 Li 13_455 3.552(4) ?
    Tb1 Zn 13_455 3.552(4) ?
    Tb1 Li 13_556 3.552(4) ?
    Tb1 Zn 13_556 3.552(4) ?
    Sn1 Zn . 2.389(9) ?
    Sn1 Sn1 9 3.082(3) ?
    Sn1 Sn1 9_556 3.082(3) ?
    Sn1 Tb1 13_556 3.2067(6) ?
    Sn1 Tb1 13_455 3.2067(6) ?
    Sn1 Tb1 13 3.2067(6) ?
    Sn1 Tb1 13_456 3.2067(6) ?
    Sn1 Tb1 5_445 3.6277(15) ?
    Sn1 Tb1 5_545 3.6277(15) ?
    Sn2 Li 9_566 2.392(4) ?
    Sn2 Zn 9_566 2.392(4) ?
    Sn2 Li 9_565 2.392(4) ?
    Sn2 Zn 9_565 2.392(4) ?
    Sn2 Li 5_455 2.427(4) ?
    Sn2 Zn 5_455 2.427(4) ?
    Sn2 Li 5 2.427(4) ?
    Sn2 Zn 5 2.427(4) ?
    Sn2 Sn2 13_465 3.1282(4) ?
    Sn2 Sn2 13_566 3.1282(4) ?
    Sn2 Sn2 13_466 3.1282(4) ?
    Sn2 Sn2 13_565 3.1282(4) ?
    Zn Sn2 9_566 2.392(4) ?
    Zn Sn2 9_565 2.392(4) ?
    Zn Sn2 5_545 2.427(4) ?
    Zn Sn2 5_445 2.427(4) ?
    Zn Tb1 13_455 3.552(4) ?
    Zn Tb1 13_556 3.552(4) ?
    Zn Tb1 13_456 3.552(4) ?
    Zn Tb1 13 3.552(4) ?
loop_
    _geom_angle_atom_site_label_1
    _geom_angle_atom_site_label_2
    _geom_angle_atom_site_label_3
    _geom_angle_site_symmetry_1
    _geom_angle_site_symmetry_3
    _geom_angle
    _geom_angle_publ_flag
    Sn1 Tb1 Sn1 13_556 13_455 154.57(8) ?
    Sn1 Tb1 Sn1 13_556 13_456 87.86(2) ?
    Sn1 Tb1 Sn1 13_455 13_456 86.59(2) ?
    Sn1 Tb1 Sn1 13_556 13 86.59(2) ?
    Sn1 Tb1 Sn1 13_455 13 87.86(2) ?
    Sn1 Tb1 Sn1 13_456 13 154.57(8) ?
    Sn1 Tb1 Sn2 13_556 5_445 128.06(4) ?
    Sn1 Tb1 Sn2 13_455 5_445 73.71(3) ?
    Sn1 Tb1 Sn2 13_456 5_445 73.71(3) ?
    Sn1 Tb1 Sn2 13 5_445 128.06(4) ?
    Sn1 Tb1 Sn2 13_556 5_545 73.71(3) ?
    Sn1 Tb1 Sn2 13_455 5_545 128.06(4) ?
    Sn1 Tb1 Sn2 13_456 5_545 128.06(4) ?
    Sn1 Tb1 Sn2 13 5_545 73.71(3) ?
    Sn2 Tb1 Sn2 5_445 5_545 80.55(4) ?
    Sn1 Tb1 Sn2 13_556 9_565 127.38(4) ?
    Sn1 Tb1 Sn2 13_455 9_565 74.44(3) ?
    Sn1 Tb1 Sn2 13_456 9_565 127.38(4) ?
    Sn1 Tb1 Sn2 13 9_565 74.44(3) ?
    Sn2 Tb1 Sn2 5_445 9_565 54.030(13) ?
    Sn2 Tb1 Sn2 5_545 9_565 54.030(13) ?
    Sn1 Tb1 Sn2 13_556 9_566 74.44(3) ?
    Sn1 Tb1 Sn2 13_455 9_566 127.38(4) ?
    Sn1 Tb1 Sn2 13_456 9_566 74.44(3) ?
    Sn1 Tb1 Sn2 13 9_566 127.38(4) ?
    Sn2 Tb1 Sn2 5_445 9_566 54.030(13) ?
    Sn2 Tb1 Sn2 5_545 9_566 54.030(13) ?
    Sn2 Tb1 Sn2 9_565 9_566 79.32(4) ?
    Sn1 Tb1 Li 13_556 13_455 164.43(14) ?
    Sn1 Tb1 Li 13_455 13_455 41.00(13) ?
    Sn1 Tb1 Li 13_456 13_455 95.41(3) ?
    Sn1 Tb1 Li 13 13_455 96.57(3) ?
    Sn2 Tb1 Li 5_445 13_455 39.97(9) ?
    Sn2 Tb1 Li 5_545 13_455 92.49(12) ?
    Sn2 Tb1 Li 9_565 13_455 40.55(9) ?
    Sn2 Tb1 Li 9_566 13_455 91.74(12) ?
    Sn1 Tb1 Zn 13_556 13_455 164.43(14) ?
    Sn1 Tb1 Zn 13_455 13_455 41.00(13) ?
    Sn1 Tb1 Zn 13_456 13_455 95.41(3) ?
    Sn1 Tb1 Zn 13 13_455 96.57(3) ?
    Sn2 Tb1 Zn 5_445 13_455 39.97(9) ?
    Sn2 Tb1 Zn 5_545 13_455 92.49(12) ?
    Sn2 Tb1 Zn 9_565 13_455 40.55(9) ?
    Sn2 Tb1 Zn 9_566 13_455 91.74(12) ?
    Li Tb1 Zn 13_455 13_455 0.0(3) ?
    Sn1 Tb1 Li 13_556 13_556 41.00(13) ?
    Sn1 Tb1 Li 13_455 13_556 164.43(14) ?
    Sn1 Tb1 Li 13_456 13_556 96.57(3) ?
    Sn1 Tb1 Li 13 13_556 95.41(3) ?
    Sn2 Tb1 Li 5_445 13_556 92.49(12) ?
    Sn2 Tb1 Li 5_545 13_556 39.97(9) ?
    Sn2 Tb1 Li 9_565 13_556 91.74(12) ?
    Sn2 Tb1 Li 9_566 13_556 40.55(9) ?
    Li Tb1 Li 13_455 13_556 123.4(3) ?
    Zn Tb1 Li 13_455 13_556 123.4(3) ?
    Sn1 Tb1 Zn 13_556 13_556 41.00(13) ?
    Sn1 Tb1 Zn 13_455 13_556 164.43(14) ?
    Sn1 Tb1 Zn 13_456 13_556 96.57(3) ?
    Sn1 Tb1 Zn 13 13_556 95.41(3) ?
    Sn2 Tb1 Zn 5_445 13_556 92.49(12) ?
    Sn2 Tb1 Zn 5_545 13_556 39.97(9) ?
    Sn2 Tb1 Zn 9_565 13_556 91.74(12) ?
    Sn2 Tb1 Zn 9_566 13_556 40.55(9) ?
    Li Tb1 Zn 13_455 13_556 123.4(3) ?
    Zn Tb1 Zn 13_455 13_556 123.4(3) ?
    Li Tb1 Zn 13_556 13_556 0.0(3) ?
    Zn Sn1 Sn1 . 9 134.48(5) ?
    Zn Sn1 Sn1 . 9_556 134.48(5) ?
    Sn1 Sn1 Sn1 9 9_556 91.03(10) ?
    Zn Sn1 Tb1 . 13_556 77.28(4) ?
    Sn1 Sn1 Tb1 9 13_556 130.05(5) ?
    Sn1 Sn1 Tb1 9_556 13_556 70.427(15) ?
    Zn Sn1 Tb1 . 13_455 77.28(4) ?
    Sn1 Sn1 Tb1 9 13_455 70.427(15) ?
    Sn1 Sn1 Tb1 9_556 13_455 130.05(5) ?
    Tb1 Sn1 Tb1 13_556 13_455 154.57(8) ?
    Zn Sn1 Tb1 . 13 77.28(4) ?
    Sn1 Sn1 Tb1 9 13 70.427(15) ?
    Sn1 Sn1 Tb1 9_556 13 130.05(5) ?
    Tb1 Sn1 Tb1 13_556 13 86.59(2) ?
    Tb1 Sn1 Tb1 13_455 13 87.86(2) ?
    Zn Sn1 Tb1 . 13_456 77.28(4) ?
    Sn1 Sn1 Tb1 9 13_456 130.05(5) ?
    Sn1 Sn1 Tb1 9_556 13_456 70.427(15) ?
    Tb1 Sn1 Tb1 13_556 13_456 87.86(2) ?
    Tb1 Sn1 Tb1 13_455 13_456 86.59(2) ?
    Tb1 Sn1 Tb1 13 13_456 154.57(8) ?
    Zn Sn1 Tb1 . 5_445 142.173(19) ?
    Sn1 Sn1 Tb1 9 5_445 56.40(4) ?
    Sn1 Sn1 Tb1 9_556 5_445 56.40(4) ?
    Tb1 Sn1 Tb1 13_556 5_445 126.82(4) ?
    Tb1 Sn1 Tb1 13_455 5_445 75.43(3) ?
    Tb1 Sn1 Tb1 13 5_445 126.82(4) ?
    Tb1 Sn1 Tb1 13_456 5_445 75.43(3) ?
    Zn Sn1 Tb1 . 5_545 142.173(19) ?
    Sn1 Sn1 Tb1 9 5_545 56.40(4) ?
    Sn1 Sn1 Tb1 9_556 5_545 56.40(4) ?
    Tb1 Sn1 Tb1 13_556 5_545 75.43(3) ?
    Tb1 Sn1 Tb1 13_455 5_545 126.82(4) ?
    Tb1 Sn1 Tb1 13 5_545 75.43(3) ?
    Tb1 Sn1 Tb1 13_456 5_545 126.82(4) ?
    Tb1 Sn1 Tb1 5_445 5_545 75.65(4) ?
    Li Sn2 Zn 9_566 9_566 0.0 ?
    Li Sn2 Li 9_566 9_565 133.6(4) ?
    Zn Sn2 Li 9_566 9_565 133.6(4) ?
    Li Sn2 Zn 9_566 9_565 133.6(4) ?
    Zn Sn2 Zn 9_566 9_565 133.6(4) ?
    Li Sn2 Zn 9_565 9_565 0.0(4) ?
    Li Sn2 Li 9_566 5_455 99.05(15) ?
    Zn Sn2 Li 9_566 5_455 99.05(15) ?
    Li Sn2 Li 9_565 5_455 99.05(15) ?
    Zn Sn2 Li 9_565 5_455 99.05(15) ?
    Li Sn2 Zn 9_566 5_455 99.05(15) ?
    Zn Sn2 Zn 9_566 5_455 99.05(15) ?
    Li Sn2 Zn 9_565 5_455 99.05(15) ?
    Zn Sn2 Zn 9_565 5_455 99.05(15) ?
    Li Sn2 Zn 5_455 5_455 0.0 ?
    Li Sn2 Li 9_566 5 99.05(15) ?
    Zn Sn2 Li 9_566 5 99.05(15) ?
    Li Sn2 Li 9_565 5 99.05(15) ?
    Zn Sn2 Li 9_565 5 99.05(15) ?
    Li Sn2 Li 5_455 5 132.9(4) ?
    Zn Sn2 Li 5_455 5 132.9(4) ?
    Li Sn2 Zn 9_566 5 99.05(15) ?
    Zn Sn2 Zn 9_566 5 99.05(15) ?
    Li Sn2 Zn 9_565 5 99.05(15) ?
    Zn Sn2 Zn 9_565 5 99.05(15) ?
    Li Sn2 Zn 5_455 5 132.9(4) ?
    Zn Sn2 Zn 5_455 5 132.9(4) ?
    Li Sn2 Zn 5 5 0.0(4) ?
    Li Sn2 Sn2 9_566 13_465 130.50(8) ?
    Zn Sn2 Sn2 9_566 13_465 130.50(8) ?
    Li Sn2 Sn2 9_565 13_465 50.01(8) ?
    Zn Sn2 Sn2 9_565 13_465 50.01(8) ?
    Li Sn2 Sn2 5_455 13_465 49.05(7) ?
    Zn Sn2 Sn2 5_455 13_465 49.05(7) ?
    Li Sn2 Sn2 5 13_465 130.43(9) ?
    Zn Sn2 Sn2 5 13_465 130.43(9) ?
    Li Sn2 Sn2 9_566 13_566 50.01(8) ?
    Zn Sn2 Sn2 9_566 13_566 50.01(8) ?
    Li Sn2 Sn2 9_565 13_566 130.50(8) ?
    Zn Sn2 Sn2 9_565 13_566 130.50(8) ?
    Li Sn2 Sn2 5_455 13_566 130.43(9) ?
    Zn Sn2 Sn2 5_455 13_566 130.43(9) ?
    Li Sn2 Sn2 5 13_566 49.05(7) ?
    Zn Sn2 Sn2 5 13_566 49.05(7) ?
    Sn2 Sn2 Sn2 13_465 13_566 179.01(11) ?
    Li Sn2 Sn2 9_566 13_466 50.01(8) ?
    Zn Sn2 Sn2 9_566 13_466 50.01(8) ?
    Li Sn2 Sn2 9_565 13_466 130.50(8) ?
    Zn Sn2 Sn2 9_565 13_466 130.50(8) ?
    Li Sn2 Sn2 5_455 13_466 49.05(7) ?
    Zn Sn2 Sn2 5_455 13_466 49.05(7) ?
    Li Sn2 Sn2 5 13_466 130.43(9) ?
    Zn Sn2 Sn2 5 13_466 130.43(9) ?
    Sn2 Sn2 Sn2 13_465 13_466 89.326(13) ?
    Sn2 Sn2 Sn2 13_566 13_466 90.665(13) ?
    Li Sn2 Sn2 9_566 13_565 130.50(8) ?
    Zn Sn2 Sn2 9_566 13_565 130.50(8) ?
    Li Sn2 Sn2 9_565 13_565 50.01(8) ?
    Zn Sn2 Sn2 9_565 13_565 50.01(8) ?
    Li Sn2 Sn2 5_455 13_565 130.43(9) ?
    Zn Sn2 Sn2 5_455 13_565 130.43(9) ?
    Li Sn2 Sn2 5 13_565 49.05(7) ?
    Zn Sn2 Sn2 5 13_565 49.05(7) ?
    Sn2 Sn2 Sn2 13_465 13_565 90.665(13) ?
    Sn2 Sn2 Sn2 13_566 13_565 89.326(13) ?
    Sn2 Sn2 Sn2 13_466 13_565 179.01(11) ?
    Sn1 Zn Sn2 . 9_566 113.2(2) ?
    Sn1 Zn Sn2 . 9_565 113.2(2) ?
    Sn2 Zn Sn2 9_566 9_565 133.6(4) ?
    Sn1 Zn Sn2 . 5_545 113.5(2) ?
    Sn2 Zn Sn2 9_566 5_545 80.95(15) ?
    Sn2 Zn Sn2 9_565 5_545 80.95(15) ?
    Sn1 Zn Sn2 . 5_445 113.5(2) ?
    Sn2 Zn Sn2 9_566 5_445 80.95(15) ?
    Sn2 Zn Sn2 9_565 5_445 80.95(15) ?
    Sn2 Zn Sn2 5_545 5_445 132.9(4) ?
    Sn1 Zn Tb1 . 13_455 61.72(13) ?
    Sn2 Zn Tb1 9_566 13_455 139.08(5) ?
    Sn2 Zn Tb1 9_565 13_455 67.52(6) ?
    Sn2 Zn Tb1 5_545 13_455 139.77(5) ?
    Sn2 Zn Tb1 5_445 13_455 67.36(6) ?
    Sn1 Zn Tb1 . 13_556 61.72(13) ?
    Sn2 Zn Tb1 9_566 13_556 67.52(6) ?
    Sn2 Zn Tb1 9_565 13_556 139.08(5) ?
    Sn2 Zn Tb1 5_545 13_556 67.36(6) ?
    Sn2 Zn Tb1 5_445 13_556 139.77(5) ?
    Tb1 Zn Tb1 13_455 13_556 123.4(3) ?
    Sn1 Zn Tb1 . 13_456 61.72(13) ?
    Sn2 Zn Tb1 9_566 13_456 67.52(6) ?
    Sn2 Zn Tb1 9_565 13_456 139.08(5) ?
    Sn2 Zn Tb1 5_545 13_456 139.77(5) ?
    Sn2 Zn Tb1 5_445 13_456 67.36(6) ?
    Tb1 Zn Tb1 13_455 13_456 76.49(11) ?
    Tb1 Zn Tb1 13_556 13_456 77.56(11) ?
    Sn1 Zn Tb1 . 13 61.72(13) ?
    Sn2 Zn Tb1 9_566 13 139.08(5) ?
    Sn2 Zn Tb1 9_565 13 67.52(6) ?
    Sn2 Zn Tb1 5_545 13 67.36(6) ?
    Sn2 Zn Tb1 5_445 13 139.77(5) ?
    Tb1 Zn Tb1 13_455 13 77.56(11) ?
    Tb1 Zn Tb1 13_556 13 76.49(11) ?
    Tb1 Zn Tb1 13_456 13 123.4(3) ?
_iucr_refine_instructions_details
;
TITL tbcosn3 in Cmcm
CELL 0.71073   4.4495  17.6987   4.3978  90.000  90.000  90.000
ZERR    2.00   0.0007   0.0026   0.0007   0.000   0.000   0.000
LATT  7
SYMM -X, -Y, 0.5+Z
SYMM -X, Y, 0.5-Z
SYMM X, -Y, -Z
SFAC TB SN ZN LI
UNIT 2 6 1 1
L.S. 4
BOND
FMAP 2
PLAN 20
twin
acta
omit -10 56
eadp LI ZN
exyz LI ZN
WGHT    0.027200    2.671100
EXTI    0.003891
BASF   9.18369
FVAR       0.95362   0.19845
TB1   1    0.000000    0.399112    0.250000    10.25000    0.01522    0.01673 =
         0.01490    0.00000    0.00000    0.00000
SN1   2    0.000000    0.061010    0.250000    10.25000    0.01320    0.06378 =
         0.01193    0.00000    0.00000    0.00000
SN2   2    0.000000    0.750760    0.250000    10.25000    0.01802    0.04230 =
         0.02195    0.00000    0.00000    0.00000
ZN    3    0.000000    0.195988    0.250000    20.25000    0.01945    0.02366 =
         0.02170    0.00000    0.00000    0.00000
LI    4    0.000000    0.195988    0.250000   -20.25000    0.01945    0.02366 =
         0.02170    0.00000    0.00000    0.00000
HKLF 4
REM  tbcosn3 in Cmcm
REM R1 =  0.0270 for    190 Fo > 4sig(Fo)  and  0.0460 for all    261 data
REM     20 parameters refined using      0 restraints
END
WGHT      0.0246      1.4026
REM Highest difference peak  2.145,  deepest hole -2.644,  1-sigma level  0.528
Q1    1   0.0000  0.0850  0.0999  10.50000  0.05    2.14
Q2    1   0.0000  0.1389  0.2500  10.25000  0.05    2.00
Q3    1   0.1054  0.4266  0.0331  11.00000  0.05    1.76
Q4    1   0.0000  0.4391  0.2500  10.25000  0.05    1.47
Q5    1   0.0000  0.7210  0.2500  10.25000  0.05    1.45
Q6    1   0.0000  0.3673  0.0914  10.50000  0.05    1.43
Q7    1  -0.1106  0.7214  0.0417  11.00000  0.05    1.27
Q8    1   0.0000  0.7687  0.0206  10.50000  0.05    1.26
Q9    1  -0.1207  0.7552  0.1456  11.00000  0.05    1.23
Q10   1   0.1852  0.0720  0.0045  11.00000  0.05    1.19
Q11   1  -0.2096  0.7084  0.2500  10.50000  0.05    1.18
Q12   1   0.0000  0.7989  0.2500  10.25000  0.05    1.09
Q13   1   0.1951  0.3617  0.0323  11.00000  0.05    1.06
Q14   1   0.0844  0.1313  0.0273  11.00000  0.05    0.96
Q15   1  -0.5000  0.0614  0.2500  10.25000  0.05    0.93
Q16   1   0.1822  0.2141 -0.0066  11.00000  0.05    0.91
Q17   1   0.0000  0.4637  0.1144  10.50000  0.05    0.88
Q18   1   0.2433  0.0994  0.1150  11.00000  0.05    0.81
Q19   1   0.1112  0.0883  0.2500  10.50000  0.05    0.79
Q20   1   0.0000  0.0334  0.2500  10.25000  0.05    0.74
;
data_global
_journal_date_recd_electronic     2011-11-17
_journal_date_accepted     2012-01-17
_journal_name_full     'Acta Crystallographica, Section E'
_journal_year     2012
_journal_volume     68
_journal_issue      2
_journal_page_first     i16
_journal_page_last     i16
_journal_paper_category     QI
_journal_paper_doi     10.1107/S1600536812002103
_journal_coeditor_code     FI2120
_publ_contact_author_name     'Ivan Tarasiuk'
_publ_contact_author_address
;
Department of Inorganic Chemistry
Ivan Franko Lviv National University
Kyryla and Mefodiya str. 6, 79005 Lviv, Ukraine
;
_publ_contact_author_email     'tarasiuk.i@gmail.com'
_publ_contact_author_fax     ?
_publ_contact_author_phone     ?
_publ_section_title
;
Terbium (lithium zinc) distannide, TbLi~1--~<i>~x~</i>Zn<i>~x~</i>Sn~2~
(<i>x</i> = 0.2)
;
loop_
    _publ_author_name
    _publ_author_footnote
    _publ_author_address
    'Stetskiv, Andrij' .
;
Ivano-Frankivsk National Medical University
Department of Chemistry
Galytska str. 2,
76018 Ivano-Frankivsk, Ukraine
;
    'Tarasiuk, Ivan' .
;
Department of Inorganic Chemistry
Ivan Franko Lviv National University
Kyryla and Mefodiya str. 6, 79005 Lviv, Ukraine
;
    'Rozdzynska-Kielbik, Beata' .
;
Institute of Chemistry, Environment Protection and Biotechnology,
Jan Dlugosz University,
al. Armii Krajowej 13/15,
42-200 Czestochowa,
Poland
;
    'Oshchapovsky, Igor' .
;
Department of Inorganic Chemistry
Ivan Franko Lviv National University
Kyryla and Mefodiya str. 6, 79005 Lviv, Ukraine
;
    'Pavlyuk, Volodymyr' .
;
Department of Inorganic Chemistry
Ivan Franko Lviv National University
Kyryla and Mefodiya str. 6, 79005 Lviv, Ukraine
Institute of Chemistry, Environment Protection and Biotechnology,
Jan Dlugosz University,
al. Armii Krajowej 13/15,
42-200 Czestochowa,
Poland
;
