# Supplementary material for: Terbium (lithium zinc) distannide, TbLi1–xZnxSn2 (x = 0.2)
Source: Acta Crystallogr Sect E Struct Rep Online. 2012 Jan 21;68(Pt 2):i16. doi: 10.1107/S1600536812002103 (PMC3274839; doi:10.1107/S1600536812002103)
Supplement: Supplementary file 2 [file e-68-00i16-Isup2.hkl]

# 
# h,k,l, Fc-squared, Fo-squared, sigma(Fo-squared) and status flag 
# 
data_I
_shelx_title ' tbcosn3 in Cmcm' 
_shelx_refln_list_code          4 
_shelx_F_calc_maximum      506.73 
_exptl_crystal_F_000       463.00 
_reflns_d_resolution_high  0.7583 
 
loop_ 
 _symmetry_equiv_pos_as_xyz 
 'x, y, z' 
 '-x, -y, z+1/2' 
 '-x, y, -z+1/2' 
 'x, -y, -z' 
 'x+1/2, y+1/2, z' 
 '-x+1/2, -y+1/2, z+1/2' 
 '-x+1/2, y+1/2, -z+1/2' 
 'x+1/2, -y+1/2, -z' 
 '-x, -y, -z' 
 'x, y, -z-1/2' 
 'x, -y, z-1/2' 
 '-x, y, z' 
 '-x+1/2, -y+1/2, -z' 
 'x+1/2, y+1/2, -z-1/2' 
 'x+1/2, -y+1/2, z-1/2' 
 '-x+1/2, y+1/2, z' 
 
_cell_length_a     4.4495 
_cell_length_b    17.6987 
_cell_length_c     4.3978 
_cell_angle_alpha  90.000 
_cell_angle_beta   90.000 
_cell_angle_gamma  90.000 
 
_shelx_F_squared_multiplier     1.000 
 
loop_ 
 _refln_index_h 
 _refln_index_k 
 _refln_index_l 
 _refln_F_squared_calc 
 _refln_F_squared_meas 
 _refln_F_squared_sigma 
 _refln_observed_status 
   2   0   0   256773.59   252285.02   6928.14 o 
   4   0   0    92553.68    93952.98   1653.03 o 
   1   1   0      283.80      301.69     72.73 o 
   3   1   0      224.67      262.29    125.71 o 
   5   1   0       97.97       90.98    156.04 o 
   2   2   0       15.24      150.43     96.94 o 
   4   2   0       71.18       87.12    115.60 o 
   1   3   0    13375.37    13545.45    230.48 o 
   3   3   0     6180.19     6282.41    227.66 o 
   5   3   0     2328.34     2267.55    332.33 o 
   0   4   0      124.96      204.40    218.04 o 
   2   4   0      212.94      271.34     99.65 o 
   4   4   0      218.01      129.63    166.55 o 
   1   5   0    36282.79    36543.38    313.83 o 
   3   5   0    17130.11    17084.53    375.38 o 
   5   5   0     5936.16     5750.41    440.16 o 
   0   6   0   164284.81   186431.08   1963.35 o 
   2   6   0   105858.21   107131.81    777.93 o 
   4   6   0    41645.36    43641.45    684.93 o 
   1   7   0     6007.82     6032.69    188.27 o 
   3   7   0     2856.46     2637.27    217.19 o 
   5   7   0     1006.24      791.29    374.15 o 
   0   8   0     3539.12     3917.44    285.35 o 
   2   8   0     2291.52     2136.52    168.15 o 
   4   8   0      838.97      337.46    266.25 o 
   1   9   0    56119.86    54222.92    597.54 o 
   3   9   0    29772.72    29681.26    833.43 o 
   5   9   0    11637.56    12904.80   1553.03 o 
   0  10   0      223.26      223.54    227.03 o 
   2  10   0      204.00      333.35    165.25 o 
   4  10   0      146.81      -97.51    268.73 o 
   1  11   0    23818.21    23779.84    417.78 o 
   3  11   0    13417.37    13336.47    428.84 o 
   5  11   0     5484.40     4862.66    407.42 o 
   0  12   0    11535.21    12813.47    471.56 o 
   2  12   0     8294.18     7902.99    617.03 o 
   4  12   0     3674.14     3495.46    340.19 o 
   1  13   0     3547.96     3723.68    235.75 o 
   3  13   0     2153.71     2241.64    260.91 o 
   0  14   0    23361.28    23213.13    641.42 o 
   2  14   0    17431.78    17378.32    497.38 o 
   4  14   0     8188.39     8065.49    463.35 o 
   1  15   0    27735.46    27345.80    564.59 o 
   3  15   0    16751.84    18115.68    608.35 o 
   0  16   0      172.23      151.97    176.56 o 
   2  16   0      110.28     -133.29    361.07 o 
   4  16   0       41.77     -110.56    362.77 o 
   1  17   0     2815.57     2256.87    286.27 o 
   3  17   0     1805.31     1042.77    478.40 o 
   0  18   0      152.45       97.26    308.36 o 
   2  18   0      144.57     -142.27    421.74 o 
   1  19   0     5296.70     5940.13    465.13 o 
   3  19   0     3381.04     3512.15    922.66 o 
   0  20   0    16867.85    17094.78    674.32 o 
   2  20   0    13390.70    11884.44    535.06 o 
   1  21   0     2918.91     2695.46    360.53 o 
   0  22   0      350.87      102.05    692.29 o 
   1  23   0      192.10      -81.13    152.89 o 
   1   1   1     2930.94     2945.88    216.00 o 
   3   1   1     1689.39     1811.25    102.67 o 
   5   1   1      765.60      758.91    242.87 o 
   0   2   1     7400.62     7262.41    177.52 o 
   2   2   1     5131.39     4819.21    227.95 o 
   4   2   1     2183.83     2256.72    147.89 o 
   1   3   1   231416.52   253605.48   4256.73 o 
   3   3   1   106794.16   106207.22   1040.03 o 
   5   3   1    37316.47    38355.73   1108.93 o 
   0   4   1      107.21      107.23     95.57 o 
   2   4   1       60.96       62.81     47.02 o 
   4   4   1       38.73      102.25    116.05 o 
   1   5   1      366.60      418.50     58.62 o 
   3   5   1       91.88      155.18     74.98 o 
   5   5   1        1.99     -116.11    120.81 o 
   0   6   1    58727.15    57458.94    572.39 o 
   2   6   1    39389.74    38501.30    267.83 o 
   4   6   1    16235.83    16985.80    330.87 o 
   1   7   1      200.10      341.90     74.44 o 
   3   7   1       57.40      116.09     81.90 o 
   5   7   1       29.96      -28.13     56.97 o 
   0   8   1    31739.13    31028.46    472.95 o 
   2   8   1    22282.83    22146.02    246.86 o 
   4   8   1     9912.13    10018.03    276.53 o 
   1   9   1    59981.78    57726.80    434.61 o 
   3   9   1    30981.04    30001.86    368.50 o 
   5   9   1    11265.56    10824.46    383.48 o 
   0  10   1     5753.37     5781.46    194.05 o 
   2  10   1     4117.15     4186.10    145.85 o 
   4  10   1     1848.51     1780.87    191.15 o 
   1  11   1    16983.38    16607.02    340.01 o 
   3  11   1     9011.49     9179.94    245.02 o 
   5  11   1     3195.91     2800.20    322.33 o 
   0  12   1    38021.21    38132.29    451.77 o 
   2  12   1    28516.32    29139.65    433.17 o 
   4  12   1    13982.87    14447.40    364.74 o 
   1  13   1      104.53      134.58    124.87 o 
   3  13   1       43.85       82.83    119.01 o 
   0  14   1    16055.65    16222.80    457.85 o 
   2  14   1    12142.23    11673.04    298.36 o 
   4  14   1     5918.16     5525.72    384.07 o 
   1  15   1      457.36      624.11    150.84 o 
   3  15   1      238.39      306.65    266.73 o 
   0  16   1     6643.06     7309.09    364.93 o 
   2  16   1     5134.96     5548.45    415.35 o 
   4  16   1     2563.36     2501.88    369.03 o 
   1  17   1    16986.37    16943.97    366.39 o 
   3  17   1    10639.86    10207.96    535.35 o 
   0  18   1    10252.11     9763.94    425.50 o 
   2  18   1     8170.21     8658.48    404.71 o 
   1  19   1        8.94      -76.82    125.04 o 
   3  19   1        7.14     -125.00    298.14 o 
   0  20   1       63.75     -135.07    270.31 o 
   2  20   1       54.45     -240.53    244.81 o 
   1  21   1     2026.61     1031.37    285.11 o 
   0  22   1     3531.54     4206.42    460.42 o 
   0   0   2   252644.70   219703.61   4122.37 o 
   2   0   2   170685.27   167403.08   1047.24 o 
   4   0   2    70086.34    70582.48   1273.68 o 
   1   1   2      274.76      309.10     59.47 o 
   3   1   2      173.85      199.86    117.05 o 
   5   1   2       73.15     -154.82    156.62 o 
   0   2   2       43.62       61.86    124.01 o 
   2   2   2       67.32      163.75     62.21 o 
   4   2   2      114.02       62.51    129.92 o 
   1   3   2     8679.06     8062.06    169.29 o 
   3   3   2     4673.56     4502.99    157.30 o 
   5   3   2     1916.94     1596.41    255.88 o 
   0   4   2      278.48      360.77    123.03 o 
   2   4   2      274.40      272.67     79.48 o 
   4   4   2      241.69       63.02     61.25 o 
   1   5   2    23844.77    23116.85    208.10 o 
   3   5   2    12594.74    13294.99    262.54 o 
   5   5   2     4679.78     4998.51    302.92 o 
   0   6   2   104107.46    98731.57   1068.31 o 
   2   6   2    73283.22    74548.70    458.27 o 
   4   6   2    31965.91    33228.03    406.00 o 
   1   7   2     4009.50     4184.63    118.79 o 
   3   7   2     2113.50     1946.48    139.13 o 
   5   7   2      825.74       49.03    112.34 o 
   0   8   2     2089.80     1921.54    185.64 o 
   2   8   2     1443.74     1348.93    112.29 o 
   4   8   2      570.92      177.28    151.17 o 
   1   9   2    39888.40    39805.20    477.26 o 
   3   9   2    22917.45    22671.43    457.61 o 
   5   9   2     9522.97    10358.33    425.53 o 
   0  10   2      232.83      170.61    129.75 o 
   2  10   2      209.18      128.02    101.88 o 
   4  10   2      136.71       23.68     55.14 o 
   1  11   2    17520.58    18094.53    244.89 o 
   3  11   2    10492.78    10385.91    331.13 o 
   0  12   2     8036.94     7929.07    236.05 o 
   2  12   2     5991.53     5743.13    252.22 o 
   4  12   2     2819.89     2501.77    237.16 o 
   1  13   2     2730.31     3028.99    169.76 o 
   3  13   2     1731.97     1638.60    234.91 o 
   0  14   2    17063.35    18336.57    501.70 o 
   2  14   2    13062.38    13004.99    488.40 o 
   4  14   2     6394.69     5589.84    343.15 o 
   1  15   2    21304.41    22243.53    454.95 o 
   3  15   2    13319.39    14732.19    619.84 o 
   0  16   2       95.87       32.60    205.73 o 
   2  16   2       64.96       29.35    204.79 o 
   1  17   2     2239.53     1691.73    244.76 o 
   3  17   2     1477.87      921.61    349.79 o 
   0  18   2      164.17      -10.03    113.79 o 
   2  18   2      151.12      -24.95    285.80 o 
   1  19   2     4189.85     4699.03    323.90 o 
   0  20   2    13231.40    13940.25    714.38 o 
   2  20   2    10613.97     9631.81    655.29 o 
   1  21   2     2384.04     2046.39    355.72 o 
   1   1   3     1979.66     1869.03    259.94 o 
   3   1   3     1281.37     1217.59    131.99 o 
   5   1   3      610.79      306.84    296.34 o 
   0   2   3     3607.77     3916.30    442.63 o 
   2   2   3     2736.46     2656.55    142.64 o 
   4   2   3     1356.51     1412.67    174.30 o 
   1   3   3   104122.41    99591.27   1173.38 o 
   3   3   3    59000.08    58197.72    640.83 o 
   0   4   3       62.82      174.82    130.60 o 
   2   4   3       53.37       37.39     56.35 o 
   4   4   3       41.99      -16.14    250.70 o 
   1   5   3       30.64       60.95     46.28 o 
   3   5   3        2.33       31.72    101.83 o 
   0   6   3    28120.31    27699.40    443.06 o 
   2   6   3    21051.92    21765.48    338.89 o 
   4   6   3    10144.49    10800.56    327.27 o 
   1   7   3       44.52      200.69     93.42 o 
   3   7   3       40.23      -12.95     89.55 o 
   0   8   3    16385.05    17128.85    377.11 o 
   2   8   3    12573.07    13569.84    270.33 o 
   4   8   3     6316.22     5828.76    275.51 o 
   1   9   3    29802.73    29956.11    447.01 o 
   3   9   3    17417.03    18301.89    603.28 o 
   0  10   3     3060.77     3295.51    229.09 o 
   2  10   3     2352.02     2117.24    194.02 o 
   4  10   3     1201.00      644.55    410.14 o 
   1  11   3     8425.81     8541.71    234.61 o 
   3  11   3     4906.20     4584.06    363.90 o 
   0  12   3    22126.55    22416.20    509.21 o 
   2  12   3    17494.28    17943.86    412.83 o 
   4  12   3     9336.45     9833.78    451.54 o 
   1  13   3       35.11       -9.93    145.98 o 
   3  13   3       24.52       16.14    345.77 o 
   0  14   3     9330.45     9618.55    426.66 o 
   2  14   3     7359.45     7710.93    373.88 o 
   1  15   3      191.15      -15.60    135.02 o 
   3  15   3      106.52      -23.54    107.51 o 
   0  16   3     3974.62     4618.72    486.17 o 
   2  16   3     3157.57     2830.94    381.45 o 
   1  17   3    10359.19    10407.03    403.87 o 
   0  18   3     6585.97     6825.97   1324.20 o 
   2  18   3     5353.71     5374.04    415.58 o 
   1  19   3        7.08     -180.83    209.27 o 
   0   0   4    88355.29    86414.50   2039.13 o 
   2   0   4    67847.57    70126.15   2179.45 o 
   4   0   4    34026.47    32359.06   3402.77 o 
   1   1   4      126.68       39.72    102.41 o 
   3   1   4       82.97      259.68    295.28 o 
   0   2   4      230.96      354.65    286.86 o 
   2   2   4      226.35      210.33    210.01 o 
   4   2   4      194.45     -211.28    314.00 o 
   1   3   4     3693.11     3370.71    193.82 o 
   3   3   4     2379.82     2386.81    387.12 o 
   0   4   4      389.69      633.16    198.80 o 
   2   4   4      351.85      474.29    187.15 o 
   4   4   4      234.53      -26.91    105.51 o 
   1   5   4     9381.76     9421.46    267.63 o 
   3   5   4     5758.29     6272.36    442.65 o 
   0   6   4    39533.76    39740.88    612.34 o 
   2   6   4    30806.46    31634.86    484.19 o 
   1   7   4     1624.20     1434.26    163.52 o 
   3   7   4     1023.64      606.02    289.56 o 
   0   8   4      568.55      446.36    266.50 o 
   2   8   4      422.49      382.61    224.23 o 
   1   9   4    18080.55    17717.49    339.19 o 
   3   9   4    11711.24    11292.02    502.88 o 
   0  10   4      211.11       10.53     88.55 o 
   2  10   4      175.49       63.88    107.07 o 
   1  11   4     8339.01     8977.18    281.11 o 
   3  11   4     5478.29     6084.80    559.84 o 
   0  12   4     3267.87     2432.22    287.77 o 
   2  12   4     2586.12     2406.71    290.54 o 
   1  13   4     1413.74     1294.14    241.31 o 
   0  14   4     7566.95     6644.94   1024.49 o 
   2  14   4     6032.45     6281.51    401.96 o 
   1  15   4    10695.22    10640.14    454.48 o 
   0  16   4       24.63      190.50   1696.77 o 
   1   1   5     1106.59     1332.58    376.15 o 
   0   2   5     1302.51     1956.64    489.07 o 
   2   2   5     1039.93      458.03    405.10 o 
   1   3   5    35239.82    36550.94   1197.93 o 
   0   4   5       57.24      -57.91    585.75 o 
   2   4   5       56.02      -65.48    143.08 o 
   1   5   5       28.09     -100.03    122.17 o 
   0   6   5    10139.19     9929.29    799.33 o 
   2   6   5     8195.75     7534.49    438.24 o 
   1   7   5       70.52      -46.66     87.91 o 
   0   8   5     6264.20     6647.24    377.17 o 
   2   8   5     5084.46     5353.74    406.93 o 
   1   9   5    10187.65    10249.96    374.93 o 
   0  10   5     1206.23      885.53    380.21 o 
   1  11   5     2623.61     2053.26    314.80 o 
                                                 
